# Supplementary material for: The Need for Community Standards to Enable Accurate Comparison of Glycoproteomics Algorithm Performance
Source: Molecules. 2021 Aug 6;26(16):4757. doi: 10.3390/molecules26164757 (PMC8398183; doi:10.3390/molecules26164757)
Supplement: Supplementary file 1 [file molecules-26-04757-s001.zip]

Archive with 1 entries (1 files):
- molecules-1179825-supplementary.pdf
